# Supplementary material for: Development of a Health Research Portfolio Based on Priority Topics for Peruvian Social Health Insurance (ESSALUD) in 2023–2025: A Collaborative Approach to Addressing Institutional and Public Health Challenges
Source: Healthcare (Basel). 2025 Feb 27;13(5):514. doi: 10.3390/healthcare13050514 (PMC11898407; doi:10.3390/healthcare13050514)
Supplement: Supplementary file 1 [file healthcare-13-00514-s001.zip]

Archive with 1 entries (1 files):
- healthcare-3406382-supplementary.pdf
